# Supplementary material for: MicroRNA-133 Inhibits Behavioral Aggregation by Controlling Dopamine Synthesis in Locusts
Source: PLoS Genet. 2014 Feb 27;10(2):e1004206. doi: 10.1371/journal.pgen.1004206 (PMC3937255; doi:10.1371/journal.pgen.1004206)
Supplement: Table S1 — miRNAs searched in Drosophila using the TargetScan database. (XLS) [file pgen.1004206.s013.xls]

## Sheet: Sheet1
Table S1. miRNAs searched in Drosophila species using Targetscan database*
miRNA	conserved sites				poorly conserved sites
	Total	8mer	7mer-m8	7mer-1A	Total	8mer	7mer-m8	7mer-1A
miR-929	1	1	0	0	0	0	0	0
miR-1000	2	0	1	1	0	0	0	0
*miR-133	1	0	0	1	1	0	0	1
miR-33	1	0	0	1	0	0	0	0
miR-960	1	0	0	1	0	0	0	0
miR-315	0	0	0	0	2	1	0	1
miR-958	0	0	0	0	1	1	0	0
miR-210-1	0	0	0	0	2	0	1	1
miR-999	0	0	0	0	2	0	1	1
miR-1011	0	0	0	0	1	0	1	0
miR-137	0	0	0	0	1	0	1	0
miR-971	0	0	0	0	1	0	1	0
miR-927	0	0	0	0	1	0	0	1
miR-970	0	0	0	0	1	0	0	1
miR-210-2	0	0	0	0	1	0	0	1
*miR-994	0	0	0	0	1	0	0	1
miR-274	0	0	0	0	1	0	0	1
miR-375	0	0	0	0	1	0	0	1
miR-985	1	0	1	0	2	0	1	1
miR-972	1	1	0	0	0	0	0	0
miR-983	1	0	0	1	0	0	0	0
miR-973	0	0	0	0	1	0	0	1
* The same miRNA were predicated both in Drosophila species and Locusta migratoria.
