# Supplementary material for: MicroRNA-133 Inhibits Behavioral Aggregation by Controlling Dopamine Synthesis in Locusts
Source: PLoS Genet. 2014 Feb 27;10(2):e1004206. doi: 10.1371/journal.pgen.1004206 (PMC3937255; doi:10.1371/journal.pgen.1004206)
Supplement: Table S2 — miRNAs searched in Locusta migratoria as predicted by the miRanda software. (XLS) [file pgen.1004206.s014.xls]

## Sheet: Sheet1
Table S2. miRNAs searched in Locusta migratoria predicted by miRanda software*
miRNA	Score of conserved sites	Energy of conserved site (kCal/Mol)
miR-2527	141	-19.83
miR-316	151	-22.56
*miR-994	156	-16.62
*miR-133	147	-17.38
miR-2796	140	-27.86
miR-282	145	-17.75
* The same miRNA were predicated both in Drosophila species and Locusta migratoria
