# Supplementary material for: MicroRNA-133 Inhibits Behavioral Aggregation by Controlling Dopamine Synthesis in Locusts
Source: PLoS Genet. 2014 Feb 27;10(2):e1004206. doi: 10.1371/journal.pgen.1004206 (PMC3937255; doi:10.1371/journal.pgen.1004206)
Supplement: Table S3 — Primers used for the qPCR analysis of pale, henna, RP49, miR-133, miR-994, miR-7, miR-252, and U6 and in the construction of the HC1, HC2, HC1M, PC1, PC2, and PC2M. (XLS) [file pgen.1004206.s015.xls]

## Sheet: Sheet1
Table S3. Primers used to qPCR analysis of pale, henna, RP49, miR-133, miR-994, miR-7, miR-252 and U6, construction of expression vectors of HC1, HC2, HC1M, PC1, PC2, and PC2M*
Purpose	Primer name	*Primer sequence (5'-3')
qPCR of pale	Pale-QF	AATCCTGCTTACGTGCTGCT
	Pale-QR	TGTAGCATTTAGGCGGAGGT
qPCR of henna	Henna-QF	CGGTTCCCTAGCCAGTATGA
	Henna-QR	CGTGGAAACCAAGGAACAGT
qPCR of RP49	RP49-QF	CGCTACAAGAAGCTTAAGAGGTCAT
	RP49-QF	CCTACGGCGCACTCTGTTG
cDNA synthesis and qPCR of miR-133	miR-133RT	CTCAACTGGTGTCGTGGAGTCGGCAATTCAGTTGAGACAGCTGGTTGAA
	miR-133QF	ACACTCCAgCTGGGTTTGGTCCCCTTCAAC
	miR-133QR	CTCAACTGGTGTCGTGGAGTCGGCAA
cDNA synthesis and qPCR of miR-994	miR-994RT	CTCAACTGGTGTCGTGGAGTCGGCAATTCAGTTGAGATCTAAAA
	miR-994QF	ACACTCCAgCTGGGTCACAGTTGCTGTTTC
	miR-994QR	CTCAACTGGTGTCGTGGAGTCGGCAA
cDNA synthesis and qPCR of miR-7	miR-7RT	CTCAACTGGTGTCGTGGAGTCGGCAATTCAGTTGAGCAACAAAATCACT
	miR-7QF	ACACTCCAgCTGGGTTGGAAGACTAGTGAT
	miR-7QR	CTCAACTGGTGTCGTGGAGTCGGCAA
cDNA synthesis and qPCR of miR-252	miR-252RT	CTCAACTGGTGTCGTGGAGTCGGCAATTCAGTTGAGCTCCTGCGGCACT
	miR-252QF	ACACTCCAgCTGGGTCTAAGTACTAGTGCC
	miR-252QR	CTCAACTGGTGTCGTGGAGTCGGCAA
cDNA synthesis and qPCR of U6	U6 RT	CTCAACTGGTGTCGTGGAGTCGGCAATTCAGTTGAGGAAAAATGTGGAA
	U6 QF	ACACTCCAgCTGGGTCAAAATCgTgAAgCg
	U6 QR	CTCAACTGGTGTCGTGGAGTCGGCAA
Construction of expression vectors of HC1, HC2, and HC1M	HC1-F	AATTCATGTACGGCCGGCGAGA
	HC1-R	CTAGATTACAATTTTCGCAAGG
	HC2-F	AATTCATGTACGGCCGGCGAGA
	HC2-R	CTAGATTACTAAATGAGCAGTGT
	HC1M-F	TTCTCGCCGCGAGACGGCCTGCAGGTCGGCG
	HC1M-R	CAGGCCGTCTCGCGGCGAGAAGATGAGGCAAA
Construction of expression vectors of PC1, PC2, and PC2M	PC1-F	AATTCATGATGGCCGTAGCCGC
	PC1-R	CTAGACTATTGCGGGGGACTTC
	PC2-F	AATTCATGATGGCCGTAGCCGC
	PC2-R	CTAGACTAGATCTGCAGGCCGT
	PC2M-F	AATAGGAGGCAAAAATGCCTGCAAGTGAGCT
	PC2M-F	CAGGCATTTTTGCCTCCTATTGCGGGGGACTT
* F: forward primer; R: reverse primer. The restriction enzyme cutting site sequences are highlighted in italic. The mutant sequences are highlighted in bold.
